# Supplementary material for: Comparison of culture-based methods for detecting Campylobacter jejuni and Campylobacter hyointestinalis in dairy cattle feces
Source: Microbiol Spectr. 2025 Aug 15;13(10):e01475-25. doi: 10.1128/spectrum.01475-25 (PMC12502717; doi:10.1128/spectrum.01475-25)
Supplement: Supplemental Material — Results from the sample analysis that were used in the statistical analysis. [file spectrum.01475-25-s0001.csv]

Supplementary Data: Results from the sample analysis that were used in the statistical analysis. Sample_time: sampling occation; animal_id: individual identifier for each cow; broth: enrichment method; selective: selective media; jejuni and hyointestinalis: result for detection of the corresponding bacteria (1=positive, 0=negative)
sample_time	animal_id	broth	selective	jejuni	hyointestinalis
1	1	bolton	mccda	1	0
1	1	bolton	preston	1	1
1	1	none	mccda	1	0
1	1	none	preston	1	0
1	1	preston	mccda	0	0
1	1	preston	preston	1	0
1	2	bolton	mccda	0	1
1	2	bolton	preston	0	1
1	2	none	mccda	0	0
1	2	none	preston	1	0
1	2	preston	mccda	0	1
1	2	preston	preston	0	1
1	3	bolton	mccda	0	1
1	3	bolton	preston	0	1
1	3	none	mccda	0	0
1	3	none	preston	0	1
1	3	preston	mccda	0	1
1	3	preston	preston	0	0
1	4	bolton	mccda	0	1
1	4	bolton	preston	0	1
1	4	none	mccda	0	0
1	4	none	preston	0	0
1	4	preston	mccda	0	1
1	4	preston	preston	0	1
1	5	bolton	mccda	1	0
1	5	bolton	preston	1	1
1	5	none	mccda	1	0
1	5	none	preston	1	0
1	5	preston	mccda	1	0
1	5	preston	preston	1	0
1	6	bolton	mccda	1	0
1	6	bolton	preston	1	0
1	6	none	mccda	1	0
1	6	none	preston	1	0
1	6	preston	mccda	0	0
1	6	preston	preston	1	0
1	7	bolton	mccda	0	1
1	7	bolton	preston	1	1
1	7	none	mccda	1	0
1	7	none	preston	1	0
1	7	preston	mccda	1	1
1	7	preston	preston	1	0
1	8	bolton	mccda	0	1
1	8	bolton	preston	0	1
1	8	none	mccda	0	0
1	8	none	preston	0	0
1	8	preston	mccda	0	1
1	8	preston	preston	0	0
1	10	bolton	mccda	1	0
1	10	bolton	preston	1	1
1	10	none	mccda	0	0
1	10	none	preston	0	0
1	10	preston	mccda	1	0
1	10	preston	preston	1	1
1	11	bolton	mccda	0	0
1	11	bolton	preston	0	0
1	11	none	mccda	0	0
1	11	none	preston	0	0
1	11	preston	mccda	0	0
1	11	preston	preston	0	0
1	12	bolton	mccda	0	1
1	12	bolton	preston	0	1
1	12	none	mccda	0	0
1	12	none	preston	0	0
1	12	preston	mccda	1	0
1	12	preston	preston	1	0
1	13	bolton	mccda	0	1
1	13	bolton	preston	0	1
1	13	none	mccda	0	0
1	13	none	preston	0	0
1	13	preston	mccda	1	0
1	13	preston	preston	1	1
1	14	bolton	mccda	0	1
1	14	bolton	preston	0	1
1	14	none	mccda	0	0
1	14	none	preston	0	0
1	14	preston	mccda	1	0
1	14	preston	preston	1	1
1	15	bolton	mccda	0	0
1	15	bolton	preston	0	0
1	15	none	mccda	0	0
1	15	none	preston	0	0
1	15	preston	mccda	0	0
1	15	preston	preston	0	0
1	16	bolton	mccda	1	1
1	16	bolton	preston	0	1
1	16	none	mccda	1	0
1	16	none	preston	1	0
1	16	preston	mccda	1	0
1	16	preston	preston	1	0
1	17	bolton	mccda	0	1
1	17	bolton	preston	0	1
1	17	none	mccda	0	0
1	17	none	preston	0	0
1	17	preston	mccda	0	1
1	17	preston	preston	0	0
1	18	bolton	mccda	1	0
1	18	bolton	preston	1	1
1	18	none	mccda	0	0
1	18	none	preston	0	0
1	18	preston	mccda	1	0
1	18	preston	preston	1	1
1	19	bolton	mccda	0	0
1	19	bolton	preston	0	0
1	19	none	mccda	0	0
1	19	none	preston	0	0
1	19	preston	mccda	1	0
1	19	preston	preston	0	0
2	1	bolton	mccda	1	1
2	1	bolton	preston	1	1
2	1	none	mccda	1	0
2	1	none	preston	1	0
2	1	preston	mccda	1	0
2	1	preston	preston	1	0
2	2	bolton	mccda	0	1
2	2	bolton	preston	0	1
2	2	none	mccda	0	0
2	2	none	preston	1	0
2	2	preston	mccda	0	1
2	2	preston	preston	0	1
2	3	bolton	mccda	0	1
2	3	bolton	preston	0	1
2	3	none	mccda	0	0
2	3	none	preston	0	0
2	3	preston	mccda	0	1
2	3	preston	preston	0	1
2	5	bolton	mccda	1	0
2	5	bolton	preston	1	1
2	5	none	mccda	1	0
2	5	none	preston	1	0
2	5	preston	mccda	1	0
2	5	preston	preston	1	0
2	6	bolton	mccda	1	0
2	6	bolton	preston	1	0
2	6	none	mccda	1	0
2	6	none	preston	1	0
2	6	preston	mccda	1	0
2	6	preston	preston	1	0
2	7	bolton	mccda	0	1
2	7	bolton	preston	0	1
2	7	none	mccda	0	1
2	7	none	preston	0	0
2	7	preston	mccda	0	1
2	7	preston	preston	0	1
2	8	bolton	mccda	0	1
2	8	bolton	preston	0	1
2	8	none	mccda	0	0
2	8	none	preston	0	0
2	8	preston	mccda	0	1
2	8	preston	preston	0	1
2	9	bolton	mccda	0	1
2	9	bolton	preston	0	1
2	9	none	mccda	0	0
2	9	none	preston	0	0
2	9	preston	mccda	1	1
2	9	preston	preston	1	0
2	10	bolton	mccda	0	1
2	10	bolton	preston	0	1
2	10	none	mccda	0	0
2	10	none	preston	1	0
2	10	preston	mccda	1	1
2	10	preston	preston	1	1
2	11	bolton	mccda	0	1
2	11	bolton	preston	0	1
2	11	none	mccda	0	0
2	11	none	preston	0	0
2	11	preston	mccda	0	1
2	11	preston	preston	0	0
2	12	bolton	mccda	1	1
2	12	bolton	preston	0	1
2	12	none	mccda	1	0
2	12	none	preston	1	0
2	12	preston	mccda	1	1
2	12	preston	preston	1	1
2	13	bolton	mccda	0	1
2	13	bolton	preston	0	1
2	13	none	mccda	0	0
2	13	none	preston	0	0
2	13	preston	mccda	1	1
2	13	preston	preston	0	0
2	14	bolton	mccda	1	1
2	14	bolton	preston	1	1
2	14	none	mccda	1	0
2	14	none	preston	1	0
2	14	preston	mccda	1	1
2	14	preston	preston	1	1
2	15	bolton	mccda	0	1
2	15	bolton	preston	0	1
2	15	none	mccda	0	1
2	15	none	preston	0	0
2	15	preston	mccda	0	1
2	15	preston	preston	0	1
2	16	bolton	mccda	1	1
2	16	bolton	preston	1	1
2	16	none	mccda	1	0
2	16	none	preston	1	0
2	16	preston	mccda	1	1
2	16	preston	preston	1	1
2	17	bolton	mccda	0	1
2	17	bolton	preston	0	1
2	17	none	mccda	0	0
2	17	none	preston	0	0
2	17	preston	mccda	0	1
2	17	preston	preston	0	1
2	18	bolton	mccda	0	1
2	18	bolton	preston	1	1
2	18	none	mccda	0	1
2	18	none	preston	1	0
2	18	preston	mccda	1	1
2	18	preston	preston	0	1
2	19	bolton	mccda	0	1
2	19	bolton	preston	0	1
2	19	none	mccda	0	1
2	19	none	preston	0	0
2	19	preston	mccda	0	1
2	19	preston	preston	0	1
3	1	bolton	mccda	1	1
3	1	bolton	preston	1	1
3	1	none	mccda	0	0
3	1	none	preston	1	0
3	1	preston	mccda	1	0
3	1	preston	preston	1	0
3	2	bolton	mccda	0	1
3	2	bolton	preston	1	1
3	2	none	mccda	0	0
3	2	none	preston	0	0
3	2	preston	mccda	0	0
3	2	preston	preston	0	0
3	3	bolton	mccda	0	1
3	3	bolton	preston	0	1
3	3	none	mccda	0	0
3	3	none	preston	0	0
3	3	preston	mccda	0	1
3	3	preston	preston	0	1
3	5	bolton	mccda	0	1
3	5	bolton	preston	0	1
3	5	none	mccda	0	0
3	5	none	preston	0	0
3	5	preston	mccda	0	1
3	5	preston	preston	0	1
3	6	bolton	mccda	1	0
3	6	bolton	preston	1	1
3	6	none	mccda	1	0
3	6	none	preston	1	0
3	6	preston	mccda	1	0
3	6	preston	preston	1	0
3	7	bolton	mccda	0	1
3	7	bolton	preston	0	1
3	7	none	mccda	0	0
3	7	none	preston	0	0
3	7	preston	mccda	0	1
3	7	preston	preston	0	1
3	8	bolton	mccda	0	1
3	8	bolton	preston	0	1
3	8	none	mccda	0	0
3	8	none	preston	0	0
3	8	preston	mccda	0	0
3	8	preston	preston	0	0
3	9	bolton	mccda	1	0
3	9	bolton	preston	1	0
3	9	none	mccda	1	0
3	9	none	preston	1	0
3	9	preston	mccda	1	0
3	9	preston	preston	1	0
3	10	bolton	mccda	1	1
3	10	bolton	preston	1	1
3	10	none	mccda	0	0
3	10	none	preston	1	0
3	10	preston	mccda	1	0
3	10	preston	preston	1	0
3	11	bolton	mccda	0	0
3	11	bolton	preston	0	0
3	11	none	mccda	0	0
3	11	none	preston	0	0
3	11	preston	mccda	0	0
3	11	preston	preston	0	0
3	12	bolton	mccda	0	1
3	12	bolton	preston	0	1
3	12	none	mccda	0	0
3	12	none	preston	0	0
3	12	preston	mccda	0	1
3	12	preston	preston	0	0
3	13	bolton	mccda	0	1
3	13	bolton	preston	0	1
3	13	none	mccda	0	0
3	13	none	preston	0	0
3	13	preston	mccda	0	1
3	13	preston	preston	0	1
3	14	bolton	mccda	1	0
3	14	bolton	preston	0	1
3	14	none	mccda	1	0
3	14	none	preston	0	0
3	14	preston	mccda	1	0
3	14	preston	preston	1	1
3	15	bolton	mccda	0	1
3	15	bolton	preston	0	1
3	15	none	mccda	0	0
3	15	none	preston	0	0
3	15	preston	mccda	0	1
3	15	preston	preston	0	1
3	16	bolton	mccda	1	1
3	16	bolton	preston	1	1
3	16	none	mccda	1	0
3	16	none	preston	1	0
3	16	preston	mccda	1	0
3	16	preston	preston	1	0
3	17	bolton	mccda	0	1
3	17	bolton	preston	0	1
3	17	none	mccda	0	0
3	17	none	preston	0	0
3	17	preston	mccda	0	1
3	17	preston	preston	0	0
3	18	bolton	mccda	1	1
3	18	bolton	preston	1	1
3	18	none	mccda	0	0
3	18	none	preston	1	0
3	18	preston	mccda	1	1
3	18	preston	preston	1	1
3	19	bolton	mccda	0	1
3	19	bolton	preston	0	1
3	19	none	mccda	0	0
3	19	none	preston	0	0
3	19	preston	mccda	0	1
3	19	preston	preston	0	1
4	1	bolton	mccda	0	1
4	1	bolton	preston	0	1
4	1	none	mccda	0	0
4	1	none	preston	0	0
4	1	preston	mccda	0	0
4	1	preston	preston	0	1
4	2	bolton	mccda	0	1
4	2	bolton	preston	1	1
4	2	none	mccda	0	0
4	2	none	preston	0	0
4	2	preston	mccda	0	1
4	2	preston	preston	1	1
4	3	bolton	mccda	0	1
4	3	bolton	preston	0	1
4	3	none	mccda	0	0
4	3	none	preston	0	0
4	3	preston	mccda	0	1
4	3	preston	preston	0	1
4	5	bolton	mccda	1	0
4	5	bolton	preston	1	1
4	5	none	mccda	0	0
4	5	none	preston	0	0
4	5	preston	mccda	1	0
4	5	preston	preston	1	0
4	6	bolton	mccda	1	1
4	6	bolton	preston	1	1
4	6	none	mccda	1	0
4	6	none	preston	1	0
4	6	preston	mccda	1	0
4	6	preston	preston	1	0
4	7	bolton	mccda	0	1
4	7	bolton	preston	0	1
4	7	none	mccda	0	0
4	7	none	preston	0	0
4	7	preston	mccda	0	0
4	7	preston	preston	0	1
4	9	bolton	mccda	0	1
4	9	bolton	preston	0	1
4	9	none	mccda	0	0
4	9	none	preston	0	0
4	9	preston	mccda	0	1
4	9	preston	preston	0	1
4	10	bolton	mccda	0	0
4	10	bolton	preston	0	0
4	10	none	mccda	0	0
4	10	none	preston	0	0
4	10	preston	mccda	0	0
4	10	preston	preston	0	0
4	11	bolton	mccda	0	1
4	11	bolton	preston	0	1
4	11	none	mccda	0	0
4	11	none	preston	0	0
4	11	preston	mccda	0	0
4	11	preston	preston	0	0
4	12	bolton	mccda	1	1
4	12	bolton	preston	1	1
4	12	none	mccda	0	0
4	12	none	preston	1	0
4	12	preston	mccda	1	0
4	12	preston	preston	1	0
4	13	bolton	mccda	1	0
4	13	bolton	preston	1	1
4	13	none	mccda	0	0
4	13	none	preston	0	0
4	13	preston	mccda	1	0
4	13	preston	preston	1	0
4	14	bolton	mccda	0	1
4	14	bolton	preston	0	1
4	14	none	mccda	0	0
4	14	none	preston	0	0
4	14	preston	mccda	0	1
4	14	preston	preston	0	1
4	15	bolton	mccda	0	1
4	15	bolton	preston	0	1
4	15	none	mccda	0	0
4	15	none	preston	0	0
4	15	preston	mccda	0	1
4	15	preston	preston	0	0
4	16	bolton	mccda	1	1
4	16	bolton	preston	1	1
4	16	none	mccda	1	0
4	16	none	preston	1	0
4	16	preston	mccda	1	0
4	16	preston	preston	1	0
4	17	bolton	mccda	0	1
4	17	bolton	preston	0	1
4	17	none	mccda	0	0
4	17	none	preston	0	0
4	17	preston	mccda	0	0
4	17	preston	preston	0	0
4	18	bolton	mccda	1	1
4	18	bolton	preston	1	1
4	18	none	mccda	0	0
4	18	none	preston	1	0
4	18	preston	mccda	1	1
4	18	preston	preston	1	1
4	19	bolton	mccda	0	1
4	19	bolton	preston	0	1
4	19	none	mccda	0	0
4	19	none	preston	0	0
4	19	preston	mccda	0	0
4	19	preston	preston	0	0
